# Supplementary material for: The zinc-finger protein Red1 orchestrates MTREC submodules and binds the Mtl1 helicase arch domain
Source: Nat Commun. 2021 Jun 8;12:3456. doi: 10.1038/s41467-021-23565-3 (PMC8187409; doi:10.1038/s41467-021-23565-3)
Supplement: Supplementary file 3 — Source Data [file 41467_2021_23565_MOESM3_ESM.xlsx]

## Sheet: qPCR
Data related to Fig. 6d
			wt	red1∆	red1 DEADR c1	red1 DEADR c2	mtl1 RR c1	mtl1 RR c2	NTC
	red1	A	20.453	31.776	23.634	22.523	22.825	23.327	38.849
		B	20.454		23.684	22.539	22.902	23.984	32.181
		C	20.343	31.952	23.662	22.567	22.741	23.441	31.322
		average	20.4167	31.864	23.66	22.543	22.8227	23.584	34.1173
		△Ct	0.0359799	8.61929e-06	7.74533	7.49167	8.486	8.84533
		△△Ct	1	0.000239559	3.19367	2.695	2.671	3.03033
USED FOR PLOTTING		relative to WT	1	0.000239559	0.109298	0.154427	0.157018	0.122399
Data related to Supplementary Fig. 13b
			wt	Pnmt1-Red1(1)	Pnmt1-Red1(2)	Pnmt1-red1DEADR(1)	Pnmt1-red1DEADR(2)
	red1	A	21.369	16.8859	17.2316	16.2615	19.4944
		B	21.4051	16.8833	16.9555	16.2037	19.3436
		C	21.3422	16.8971	17.1689	16.0158
		average	21.3721	16.8888	17.1187	16.1603	19.419
		△Ct	-1.99378	-5.79621	-6.24718	-7.20555	-3.90804
		△△Ct	0	-3.80243	-4.25341	-5.21177	-1.91426
USED FOR PLOTTING		relative to WT	1	13.9523	19.0723	37.0594	3.76922
